# Supplementary material for: Effect of Cyclodextrins on the Biofilm Formation Capacity of Pseudomonas aeruginosa PAO1
Source: Molecules. 2022 Jun 3;27(11):3603. doi: 10.3390/molecules27113603 (PMC9181962; doi:10.3390/molecules27113603)
Supplement: Supplementary file 1 [file molecules-27-03603-s001.zip]

Archive with 2 entries (2 files):
- Molecules S1 Supplementary Materials.pdf
- Molecules S2 Supplementary Materials.pdf
